# Supplementary material for: Effect of Florpyrauxifen-Benzyl on Methane-Metabolizing Microbial Community in Rice Rhizosphere Soil
Source: Microorganisms. 2026 May 29;14(6):1228. doi: 10.3390/microorganisms14061228 (PMC13302863; doi:10.3390/microorganisms14061228)
Supplement: Supplementary file 1 [file microorganisms-14-01228-s001.zip]

Archive with 1 entries (1 files):
- microorganisms-4279008-supplementary.pdf
